# Supplementary material for: Luminescent Iridium–Terpyridine Complexes with Various Bis-Cyclometalated Ligands
Source: Molecules. 2025 Jan 6;30(1):193. doi: 10.3390/molecules30010193 (PMC11722081; doi:10.3390/molecules30010193)
Supplement: Supplementary file 1 [file molecules-30-00193-s001.zip]

Archive with 1 entries (1 files):
- molecules-3381163-supplementary.pdf
